# Supplementary material for: Uropathogenic E. coli induces DNA damage in the bladder
Source: PLoS Pathog. 2021 Feb 25;17(2):e1009310. doi: 10.1371/journal.ppat.1009310 (PMC7906301; doi:10.1371/journal.ppat.1009310)
Supplement: S2 Table — (XLSX) [file ppat.1009310.s009.xlsx]

## Sheet: S2 Table
ID*	Sexe	Age	CFU/mL	Infection	Bacteriemia	papGI	papGII	papGIII	F17-like	fimH typing	hlyA	Hemolysis	cnf1	sat	mcmA	mchB	mcmLK	iroN	iutA	fyuA	pks	hlyF	cdt	phylogroup	MLST ST	O serotype	H serotype	C14-Asn in urine
2	F	51	10000000	IU	-	-	-	-	-	fimH41	-	-	-	-	+	-	-	-	+	+	-	-	-	C	88	O8	H19	-
6	F	34	10000000	IU	-	-	-	+	+	*	+	+	+	-	-	-	-	+	-	+	-	-	-	C	410	O8	H27	-
7	F	34	10000000	P	-	-	+	-	-	fimH27	+	+	-	+	-	-	-	+	+	+	+	-	-	B2	14	O18	H5	+
8	F	26	1000000	IU	-	-	-	-	-	fimH41	-	-	-	+	-	-	-	-	+	+	-	-	-	B2	131	O16	H5	-
9	F	36	10000000	P	-	-	+	-	-	fimH27	-	-	-	+	-	-	-	-	+	+	-	-	-	D	69	O153	H18	-
10	F	32	1000000	IU	-	-	-	-	-	fimH27	-	-	-	+	-	-	-	-	+	+	+	-	-	B2	404	O75	H5	-
11	F	44	100000	IU	-	-	-	-	-	*	-	-	-	-	-	-	-	-	-	+	-	-	-	B2	355	O2	H5	-
12	F	24	10000000	P	+	-	+	-	-	fimH483	-	-	-	-	-	-	-	+	+	+	-	+	-	B2	95	O2	H4	-
13	F	28	1000000	P	-	-	+	-	-	*	+	+	-	+	-	-	-	-	+	+	-	-	-	B2	703	O16	H6	-
15	F	74	10000000	P	+	-	+	-	-	fimH30	-	-	-	-	-	-	-	+	+	+	-	+	-	B2	95	O1	H7	-
18	F	60	10000000	P	-	-	+	-	-	fimH27	+	+	-	+	-	-	-	+	+	+	-	-	-	B2	144	O16	H6	-
20	F	28	100000	AS	-	-	-	+	+	fimH5	+	+	+	-	+	+	-	+	+	+	+	+	-	B2	141	O2	H6	-
22	M	69	10000000	IU	-	-	-	+	+	fimH103	+	+	+	-	+	+	-	+	-	+	+	-	+	B2	73	O6	H1	+
24	F	29	10000000	P	-	-	+	-	-	fimH27	-	-	-	+	-	-	-	-	+	+	-	-	-	D	69	O117	H4	-
26	F	70	10000000	P	-	-	+	-	-	fimH27	-	-	-	+	-	-	-	-	+	+	-	-	-	D	69	O153	H2	-
29	F	39	10000000	P	-	-	+	-	-	fimH97	-	-	-	-	-	+	+	-	-	+	-	-	-	G	117	O161	H4	-
30	F	42	10000000	IU	-	-	-	+	+	fimH296	+	+	+	-	+	+	-	+	-	+	+	-	+	B2	1663	O6	H1	-
31	F	69	10000000	AS	-	-	-	+	+	fimH717	+	+	+	+	+	+	-	+	+	+	+	-	-	B2	73	O18	H1	-
34	M	69	1000000	AS	-	-	-	+	+	fimH197	+	+	+	-	+	+	-	+	-	+	+	-	-	B2	2558	O2	H14	-
35	M	50	1000000	IU	-	-	-	+	+	fimH5	+	+	+	-	+	+	-	+	-	+	+	-	+	B2	537	O75	H5	-
36	F	68	10000000	P	-	-	+	-	-	fimH27	+	+	-	+	+	+	-	+	+	+	+	-	-	B2	14	O18	H5	-
40	F	58	10000000	P	+	-	+	-	-	fimH27	-	-	-	-	-	-	-	+	+	+	-	+	-	B2	95	O2	H4	-
44	F	21	10000	IU	-	-	+	-	-	fimH44	-	-	-	+	-	-	-	-	+	+	-	-	-	F	62	O7	H45	-
45	F	71	10000000	AS	-	-	-	-	-	fimH5	-	-	-	-	-	-	-	-	-	+	+	-	-	B2	681	O8	H10	+
47	F	30	1000000	IU	-	-	-	-	+	fimH10	+	+	+	+	+	+	-	+	+	+	+	-	-	B2	73	O6	H1	-
48	F	22	1000	P	-	-	+	-	+	fimH10	+	+	+	+	+	+	-	+	+	+	+	-	-	B2	73	O6	H1	-
50	F	74	10000000	IU	-	-	-	-	-	fimH30	-	-	-	+	-	-	-	-	+	+	-	-	-	B2	131	O25	H4	-
53	F	46	1000000	IU	-	-	-	+	+	fimH2	+	+	+	-	-	-	-	-	-	+	+	-	-	B2	127	O6	H31	+
54	M	69	100000	IU	-	-	+	-	-	fimH30	-	-	-	-	-	-	-	+	+	+	-	+	-	B2	95	O1	H7	-
57	M	66	10000000	IU	-	-	-	-	-	fimH103	+	+	+	-	+	+	-	+	-	+	+	-	-	B2	73	O6	H1	-
60	F	33	10000000	P	-	-	-	-	+	fimH9	+	+	+	-	+	+	-	+	-	+	+	-	-	B2	73	O6	H1	+
63	M	35	10000000	P	-	-	+	+	+	fimH30	+	+	+	+	-	-	-	-	+	+	+	-	-	B2	73	O6	H1	+
64	M	66	100000	AS	-	-	+	-	+	fimH30	+	+	+	+	-	-	-	-	+	+	-	-	-	B2	131	O25	H4	-
65	F	31	100000	P	-	-	-	-	-	fimH41	-	-	-	+	-	-	-	-	+	+	-	-	-	B2	131	O16	H5	-
66	F	32	10000	P	-	-	-	-	-	fimH39	-	-	-	-	+	-	-	+	+	+	-	+	-	C	88	O9	H17	-
69	F	57	1000000	P	-	-	+	-	-	fimH30	-	-	-	-	-	-	-	+	+	+	-	+	-	B2	95	O1	H7	-
70	F	26	1000000	AS	-	-	-	-	+	fimH1	+	+	+	-	+	+	-	+	-	+	+	-	-	B2	80	O75	H7	-
71	F	69	1000000	IU	-	-	-	-	-	fimH349	-	-	-	-	+	+	-	+	-	+	+	-	-	B2	104	O22	H1	+
76	F	28	10000000	IU	-	-	-	-	-	fimH24	+	+	-	-	-	-	-	-	+	-	-	-	-	A	10	-	H4	-
77	F	39	1000000	P	-	-	-	-	-	fimH27	-	-	-	+	-	-	-	-	+	+	+	-	-	B2	404	O75	H5	-
79	M	53	10000000	IU	-	-	-	-	-	fimH27	-	-	-	-	-	-	-	+	-	+	-	-	-	D	69	O15	H18	-
81	F	29	10000	IU	-	-	-	-	-	fimH64	-	-	-	+	-	-	-	-	+	+	-	-	-	B2	1193	O75	H5	-
82	F	23	10000000	IU	-	-	-	-	-	fimH27	-	-	-	+	-	-	-	-	+	+	+	-	-	B2	404	O75	H5	-
84	M	69	10000000	IU	-	-	-	-	-	fimH137	-	-	-	-	-	-	-	-	-	+	-	-	-	A	10	O93	H40	-
86	M	46	10000000	AS	-	-	-	-	+	fimH76	+	+	+	-	-	-	-	+	-	+	+	-	-	B2	998	O2	H6	+
87	F	72	10000	P	-	-	+	-	-	fimH92	+	+	-	+	-	-	-	+	+	+	-	-	-	B2	421	O1	H7	-
88	M	34	10000000	IU	-	-	-	+	+	fimH422	+	+	+	-	+	+	-	+	-	+	+	-	+	B2	1064	O75	H5	+
92	F	30	100000	P	-	-	-	-	-	fimH20	-	-	-	-	-	-	-	-	-	+	-	-	-	B2	538	O13	H4	-
93	F	19	10000000	IU	-	-	-	-	-	fimH64	-	-	-	+	-	-	-	-	+	+	-	-	-	B2	1193	O75	H5	-
95	F	69	10000000	P	-	-	+	-	-	fimH30	-	-	-	-	-	-	-	+	+	+	-	+	-	B2	95	O1	H7	-
96	F	24	10000000	P	-	-	-	-	-	fimH24	-	-	-	-	-	-	-	-	-	-	-	-	-	A	10	O88	H4	-
99	F	61	10000000	IU	-	-	-	-	-	fimH30	-	-	-	-	-	-	-	+	+	-	-	+	-	C	88	-	H12	-
100	F	38	10000000	IU	-	-	-	-	-	fimH27	-	-	-	+	-	-	-	-	+	+	+	-	-	B2	404	O75	H5	-
101	F	32	10000000	AS	-	-	-	-	-	fimH42	-	-	-	-	-	-	-	-	-	+	-	-	-	B2	131	O16	H5	-
102	F	43	10000000	AS	-	-	-	+	+	fimH5	+	+	+	-	+	+	-	+	-	+	+	-	-	B2	141	O2	H6	+
104	F	67	100000	AS	-	-	-	-	-	fimH27	-	-	-	+	-	-	-	-	+	+	-	-	-	A	10	O12	H4	-
105	M	65	10000000	IU	-	-	+	-	-	fimH30	-	-	-	-	-	-	-	+	+	+	-	+	+	B2	95	O1	H7	-
107	F	20	100000	P	-	-	-	-	-	fimH41	-	-	-	+	-	-	-	-	+	+	-	-	-	B2	131	O153	H5	-
108	F	19	10000000	P	-	-	+	-	-	fimH27	-	-	-	+	-	-	-	-	+	+	-	-	-	D	69	O117	H4	-
110	F	21	1000000	P	-	-	+	+	+	fimH715	+	-	+	+	+	+	-	+	+	+	+	-	+	B2	73	O2	H1	-
112	M	60	10000000	IU	-	-	+	-	+	fimH10	+	+	+	+	+	+	-	+	+	+	+	-	-	B2	73	O6	H1	-
113	F	22	1000000	P	-	-	-	-	-	fimH25	-	-	-	-	-	-	-	-	-	-	-	-	-	B1	1310	O81	H10	-
117	F	71	10000000	P	+	-	-	-	-	fimH21	-	-	-	-	-	-	-	-	-	+	-	-	-	B2	357	O13	H4	-
118	F	69	1000	P	-	-	-	-	-	fimH32	-	-	-	-	-	-	-	-	+	+	-	+	-	B1	2179	O9	H9	-
120	M	30	10000000	IU	-	-	-	-	-	fimH27	-	-	-	+	-	-	-	-	+	+	+	-	-	B2	404	O75	H5	+
122	F	23	10000000	IU	-	-	-	-	-	fimH136	-	-	-	-	+	-	-	+	-	+	+	-	-	B2	127	O6	-	+
124	M	38	1000000	P	-	-	+	-	+	fimH715	+	+	+	+	+	+	-	+	+	+	+	-	-	B2	73	O6	H1	-
129	F	40	10000000	IU	-	-	-	-	+	fimH103	+	+	+	-	+	+	-	+	-	+	+	-	-	B2	73	O22	H1	+
131	F	40	10000000	P	-	-	-	-	-	*	-	-	-	-	-	-	-	-	-	+	-	-	-	D	38	O86	H18	-
134	M	71	10000000	IU	-	-	-	-	-	fimH30	-	-	-	-	-	-	-	-	-	+	-	-	-	B2	131	O25	-	-
135	F	49	10000000	P	-	-	+	-	-	fimH27	-	-	-	+	-	-	-	-	+	+	-	-	-	D	69	O117	H4	-
136	F	23	10000000	AS	-	-	-	-	-	fimH54	-	-	-	-	+	+	+	-	-	-	-	-	-	A	93	O88	H38	-
139	F	35	10000000	IU	-	-	-	-	-	fimH27	-	-	-	+	-	-	-	-	+	+	+	-	-	B2	404	O75	H5	+
140	F	43	1000000	AS	-	-	-	+	+	fimH202	+	+	+	-	+	+	-	+	-	+	+	-	-	B2	12	O4	H5	-
141	F	24	10000000	P	+	-	+	-	+	fimH146	+	+	+	-	+	+	-	+	-	+	+	-	-	B2	73	O6	H1	+
144	F	19	10000000	P	-	-	-	-	+	fimH10	+	+	+	+	-	-	-	-	+	+	+	-	-	B2	73	O6	H1	-
145	F	38	10000000	IU	-	-	-	-	-	fimH27	-	-	-	-	-	+	+	+	+	+	-	+	-	D	69	O15	H6	-
146	F	30	100000	AS	-	-	-	-	-	fimH27	-	-	-	-	-	-	-	+	-	+	-	-	-	D	69	O15	H18	-
148	F	24	10000000	P	-	-	+	-	+	fimH10	+	+	+	+	+	+	-	+	+	+	+	-	-	B2	73	O6	H1	+
149	F	22	1000000	P	-	-	+	-	-	fimH27	-	-	-	+	-	-	-	-	+	+	-	-	-	D	69	O153	H2	-
152	M	70	1000000	IU	+	-	-	+	+	fimH22	+	+	+	-	+	+	-	+	-	+	-	-	+	B2	131	O25	H4	-
157	F	17	10000000	IU	-	-	+	+	+	fimH10	+	-	+	+	+	+	-	+	+	+	+	-	+	B2	73	O2	H1	+
158	M	72	10000000	IU	+	-	+	-	-	fimH92	+	+	-	+	-	-	-	+	+	+	-	-	-	B2	421	O1	H7	-
159	F	23	1000000	AS	-	-	-	-	-	fimH5	-	-	-	-	-	-	-	-	+	+	-	-	-	D	38	O86	H18	-
162	F	26	10000000	P	-	-	-	-	-	*	-	-	-	-	-	-	-	-	+	+	-	-	-	D	38	O86	H18	-
163	F	60	10000000	P	-	-	+	-	-	fimH30	+	+	-	+	+	+	-	+	+	+	+	-	-	B2	73	O6	H1	+
164	M	63	10000	IU	-	-	-	+	+	*	+	+	+	-	-	-	-	+	-	+	-	-	-	C	410	O8	H27	-
166	F	23	10000000	P	-	-	+	-	-	fimH30	-	-	-	-	-	-	-	+	+	+	-	+	-	B2	95	O1	H7	-
167	F	28	1000	IU	-	-	-	-	-	fimH27	-	-	-	-	-	-	-	+	-	+	-	-	-	D	69	O15	H18	-
168	M	28	10000000	AS	-	-	-	-	-	fimH356	-	-	-	-	+	+	-	+	-	+	+	+	-	B2	141	O2	H6	+
169	M	63	100000	AS	-	-	-	-	-	*	-	-	-	-	-	-	-	+	-	+	+	-	-	B2	141	O2	H6	-
170	F	25	10000000	IU	-	-	-	+	+	fimH5	+	+	+	-	+	+	-	+	-	+	+	-	-	B2	141	O2	H6	+
174	F	32	10000000	P	-	-	-	-	-	fimH27	-	-	-	-	-	-	-	-	+	+	-	-	-	D	69	O17	H4	-
175	F	23	10000000	P	-	-	-	-	-	fimH39	-	-	-	-	-	-	-	+	+	+	-	+	-	C	1083	O45	H9	-
183	F	51	10000000	P	+	-	-	-	-	fimH96	-	-	-	-	-	-	-	-	-	+	-	-	-	D	362	O23	H31	-
184	F	60	10000000	P	+	-	-	+	+	fimH1463	+	+	+	-	+	-	-	+	-	+	+	-	-	B2	127	O6	H31	+
185	M	68	10000	AS	-	-	-	+	+	fimH14	+	+	+	-	-	+	+	+	+	+	+	+	-	B2	141	O2	H6	+
186	F	36	10000000	IU	-	-	-	+	+	fimH223	+	+	+	-	+	+	-	+	-	+	+	-	-	B2	12	O4	H5	+
187	M	38	10000000	IU	-	-	-	+	+	fimH5	+	+	+	-	+	+	-	+	-	+	+	-	-	B2	141	O2	H6	-
189	F	35	10000000	P	+	-	+	-	-	fimH54	-	-	-	-	-	-	-	+	+	+	-	+	-	G	117	O161	H4	-
194	F	19	1000000	P	-	-	+	-	-	fimH27	-	-	-	+	-	-	-	-	+	+	-	-	-	D	69	O15	H18	-
197	M	37	10000000	IU	-	-	-	+	+	fimH5	+	+	+	-	+	+	-	+	-	+	+	-	-	B2	141	O2	H6	+
198	F	51	1000000	P	-	-	-	-	-	fimH9	-	-	-	-	+	+	-	+	-	+	+	-	-	B2	372	O75	H31	+
199	F	37	10000000	P	+	-	-	-	-	fimH32	-	-	-	-	+	-	-	+	+	+	-	+	-	B1	1126	O9	H25	-
200	F	24	10000000	P	+	-	+	-	-	fimH27	-	-	-	+	-	-	-	-	+	+	-	-	-	D	69	O117	H4	-
201	F	21	10000000	IU	-	-	-	-	-	fimH41	-	-	-	+	-	-	-	-	+	+	-	-	-	B2	131	O16	H5	-
203	F	19	1000000	P	-	-	+	-	-	fimH27	-	-	-	+	-	-	-	-	+	+	-	-	-	D	69	O25	H18	-
204	F	25	10000000	AS	-	-	-	-	-	fimH30	-	-	-	+	-	-	-	-	+	+	-	-	-	B2	131	O25	H4	-
205	F	24	10000000	IU	-	-	-	+	+	fimH5	+	+	+	-	+	+	-	+	-	+	+	-	-	B2	141	O2	H6	+
206	F	49	10000	P	-	-	-	-	-	fimH39	-	-	-	-	-	-	-	-	-	+	-	-	-	C	10801	O78	H4	-
207	M	62	10000000	AS	-	-	-	+	+	fimH13	+	+	+	+	+	+	-	+	+	+	+	-	-	B2	73	O2	H1	+
208	F	40	10000000	AS	-	-	-	-	-	fimH45	-	-	-	-	-	+	+	-	-	-	-	-	-	A	10	O168	H4	-
209	F	40	10000000	AS	-	-	-	-	-	fimH27	-	-	-	+	-	-	-	-	+	+	-	-	-	D	69	O17	H18	-
212	F	46	1000000	IU	-	-	-	-	-	fimH27	-	-	-	+	-	-	-	-	+	+	+	-	-	B2	404	O75	H5	-
213	F	16	10000000	IU	-	-	+	-	-	fimH41	-	+	-	+	-	-	-	-	+	+	-	-	-	F	59	O1	H7	-
214	M	55	10000000	IU	+	-	-	+	+	fimH5	+	+	+	-	+	+	-	+	-	+	+	-	-	B2	141	O2	H6	-
215	F	39	10000000	P	-	-	+	-	-	fimH30	-	-	-	-	-	-	-	+	+	+	-	+	-	B2	95	O1	H7	-
216	F	26	1000000	IU	-	-	-	-	-	fimH39	-	-	-	-	+	-	-	-	-	+	-	-	-	C	88	O8	H17	-
217	F	29	10000000	AS	-	-	-	-	-	fimH5	-	-	-	-	-	-	-	-	-	+	-	-	-	B2	569	O134	H31	-
218	F	22	10000000	AS	-	-	-	-	-	*	-	-	-	-	-	-	-	-	-	+	-	-	-	B2	2556	O13	H4	-
219	F	28	10000000	AS	-	-	-	-	-	fimH27	-	-	-	-	-	-	-	-	-	+	-	-	-	D	69	O15	H1	-
220	M	53	10000000	IU	-	-	-	-	-	fimH27	-	-	-	-	-	-	-	+	+	+	-	+	-	B1	58	O9	H12	-
221	M	53	100000	IU	-	-	+	-	+	fimH30	+	+	+	+	-	-	-	-	+	+	-	-	-	B2	131	O25	H4	-
222	F	71	10000000	IU	+	-	+	+	+	fimH30	+	+	+	+	+	+	-	+	+	+	+	-	-	B2	73	O6	H1	+
224	F	50	10000000	P	-	-	-	-	-	fimH41	-	-	-	+	-	-	-	-	+	+	-	-	-	B2	131	O16	H5	-
226	M	43	1000000	IU	-	-	+	-	+	fimH10	+	+	+	+	+	+	-	+	+	+	+	-	-	B2	73	O6	H1	-
227	F	19	10000000	P	-	-	-	-	-	fimH27	-	-	-	+	-	-	-	-	+	+	+	-	-	B2	404	O75	H5	-
228	F	75	10000000	P	-	-	+	-	-	fimH41	-	-	-	-	-	-	-	-	-	+	+	-	-	B2	95	O1	H7	+
229	F	49	10000000	P	-	-	+	-	-	fimH30	-	-	-	-	-	-	-	+	-	+	-	+	-	B2	95	O1	H7	-
230	F	20	10000000	IU	-	-	+	-	+	fimH30	+	+	+	+	-	-	-	-	+	+	-	-	-	B2	131	O25	H4	-
231	M	17	10000000	IU	-	-	-	-	-	fimH58	-	-	-	-	-	-	-	+	+	+	-	+	-	F	648	O174	H42	-
232	F	28	10000000	IU	-	-	-	-	-	fimH47	-	-	-	-	-	-	-	-	-	-	-	-	-	D	2076	O17	H18	-
233	F	20	1000000	P	-	-	+	-	-	fimH30	-	-	-	-	-	-	-	+	+	+	-	+	-	B2	95	O1	H7	-
234	F	19	10000000	P	-	-	-	+	+	fimH5	+	+	+	-	+	+	-	+	-	+	+	-	-	B2	141	O2	H6	+
235	F	42	1000000	P	-	-	+	-	-	fimH27	-	-	-	+	-	-	-	-	+	+	-	-	-	D	69	O117	H4	-
236	M	47	10000000	IU	-	-	+	-	+	fimH10	+	+	+	+	+	+	-	+	+	+	+	-	-	B2	73	O6	H1	-
237	F	59	10000000	P	-	-	+	-	+	fimH10	+	+	+	+	+	+	-	+	+	+	+	-	-	B2	73	O6	H1	-
238	F	18	10000000	P	-	-	-	-	-	fimH27	-	-	-	-	-	-	-	-	-	+	+	-	-	B2	404	O75	H5	+
239	F	22	10000000	P	-	-	-	-	-	*	-	-	-	-	-	-	-	-	+	-	-	-	-	B2	636	O21	H7	-
240	M	24	10000000	IU	-	-	-	-	-	fimH27	-	-	-	+	-	-	-	-	+	+	+	-	-	B2	404	O75	H5	-
241	F	49	100000	IU	-	-	-	-	+	fimH180	+	+	+	-	+	-	-	+	-	+	+	-	-	B2	127	O6	H31	-
242	M	23	10000	IU	-	-	-	-	-	fimH27	-	-	-	-	-	-	-	-	-	-	-	-	-	B1	295	O159	H11	-
243	M	50	10000000	IU	-	-	-	-	+	fimH2	+	+	+	-	+	-	-	+	-	+	+	-	-	B2	127	O6	H31	+
244	F	26	10000000	P	-	-	+	-	-	fimH27	-	-	-	+	-	-	-	-	+	+	-	-	-	D	69	O17	H18	-
245	F	23	10000000	IU	-	-	-	-	-	fimH1	-	-	-	-	+	+	-	+	-	+	+	-	-	B2	80	O7	H7	+
246	F	32	10000000	P	-	-	+	-	-	fimH44	-	-	-	+	-	-	-	-	+	+	-	-	-	F	62	O7	H45	-
247	F	23	10000000	P	-	-	+	+	+	fimH30	+	+	+	+	+	+	-	+	+	+	+	-	-	B2	73	O6	H1	+
248	F	20	100000	IU	-	-	+	-	-	*	+	+	-	+	-	-	-	-	+	+	+	-	-	B2	73	O6	H1	-
250	F	20	10000000	P	-	-	+	-	-	fimH106	+	-	-	-	+	+	-	+	+	+	+	-	-	B2	12	O4	H1	+
251	F	21	10000000	P	-	-	+	-	-	fimH483	-	-	-	+	-	-	-	-	+	+	-	-	-	D	69	O86	H18	-
252	F	29	10000000	P	-	-	+	-	-	fimH41	-	-	-	+	-	-	-	-	+	+	-	-	-	B2	131	O16	H5	-
253	F	38	100000	IU	-	-	+	-	-	fimH92	+	+	-	+	-	-	-	+	+	+	-	-	-	B2	421	O1	H7	-
254	F	44	10000000	P	-	-	+	-	-	fimH41	-	-	-	-	-	-	-	-	-	+	+	-	-	B2	95	O1	H7	+
256	F	25	10000000	P	+	-	-	+	+	fimH5	+	+	+	-	+	+	-	+	+	+	+	+	-	B2	141	O2	H6	+
257	M	43	10000000	IU	-	-	-	-	+	fimH12	+	+	+	-	+	+	-	+	-	+	+	-	-	B2	73	O6	H1	+
258	F	47	10000000	P	+	-	+	-	-	fimH30	-	-	-	-	-	-	-	+	+	+	-	+	-	B2	95	O1	H7	-
260	F	28	1000000	IU	-	-	+	-	-	fimH27	-	-	-	+	-	-	-	-	+	+	-	-	-	D	69	O17	H18	-
262	F	40	10000000	P	-	-	-	+	+	fimH5	+	+	+	-	+	+	-	+	-	+	+	-	-	B2	141	O2	H6	+
263	F	66	10000000	IU	+	-	-	-	-	fimH3	-	-	-	-	+	+	-	+	-	+	+	-	-	B2	681	O8	H10	+
264	F	71	10000000	P	-	-	-	+	+	fimH223	+	+	+	-	+	+	-	+	-	+	+	-	-	B2	12	O4	H5	-
265	F	37	10000000	P	-	-	+	-	-	fimH30	-	-	-	-	-	-	-	+	+	+	-	+	-	B2	95	O1	H7	-
266	F	61	1000	P	-	-	-	-	-	fimH32	-	-	-	-	-	-	-	-	-	-	-	-	-	B1	162	O32	H19	-
267	F	62	1000	AS	-	-	-	-	-	*	-	-	-	+	-	-	-	-	+	+	-	-	-	B2	131	O25	H4	-
268	M	74	10000000	IU	-	-	-	-	-	fimH27	-	-	-	-	-	-	-	-	-	-	-	-	-	D	69	O17	H18	-
269	F	24	10000000	P	-	-	+	-	-	*	-	-	-	-	-	-	-	+	+	+	-	+	-	B2	95	O1	H7	-
270	F	59	10000000	AS	-	-	+	-	-	fimH30	-	-	-	-	-	-	-	+	+	+	-	+	-	B2	95	O1	H7	-
271	M	74	10000000	P	-	-	-	+	+	fimH197	+	+	+	-	+	+	-	+	-	+	+	-	-	B2	2015	O2	H14	+
272	F	60	10000000	P	-	-	-	-	+	fimH13	-	-	-	+	-	-	-	-	+	+	+	-	-	B2	968	O2	H1	+
273	M	53	10000000	IU	-	-	-	+	+	fimH5	+	+	+	-	+	+	-	+	-	+	+	-	-	B2	141	O2	H6	+
274	F	21	1000000	AS	-	-	-	-	-	fimH45	-	-	-	-	-	-	-	-	-	-	-	-	-	A	10	O30	H6	-
275	F	65	10000000	IU	-	-	-	-	-	fimH5	-	-	-	-	-	-	-	-	-	+	-	-	-	B2	569	O134	H31	-
276	F	72	10000000	P	-	-	+	-	-	fimH41	-	-	-	-	-	-	-	+	-	+	+	+	-	B2	95	O1	H7	+
277	F	24	10000000	IU	-	-	-	-	-	fimH30	-	-	-	+	-	-	-	-	+	+	-	-	-	B2	131	O25	H4	-
278	F	70	10000000	P	+	-	-	-	-	fimH27	-	-	-	-	-	-	-	-	-	+	-	-	-	D	69	O15	H6	-
279	F	31	10000000	P	-	-	+	-	-	fimH92	+	+	-	+	-	-	-	+	+	+	-	-	-	B2	421	O1	H7	-
281	F	26	1000	P	-	-	-	-	-	fimH54	-	-	-	-	-	-	-	+	-	-	-	+	-	A	10	O89	H10	-
282	F	39	10000000	AS	-	-	+	-	-	fimH44	-	-	-	+	-	-	-	-	+	+	-	-	-	F	62	O7	H45	-
283	F	64	1000000	AS	-	-	-	-	+	fimH2	+	+	+	-	+	-	-	+	-	+	+	-	-	B2	127	O6	H31	-
285	F	66	10000000	P	-	-	-	-	-	fimH24	-	-	-	-	-	-	-	-	-	+	-	-	-	A	10	O9	H9	-
286	F	22	10000000	AS	-	-	-	-	-	fimH5	-	-	-	-	-	-	-	-	-	+	-	-	-	D	38	O102	H6	-
287	M	43	10000000	IU	-	-	-	+	+	fimH5	+	+	+	-	+	+	-	+	-	+	+	-	+	B2	537	O75	H5	-
288	F	25	10000000	P	-	-	-	-	-	fimH27	-	-	-	+	-	-	-	-	+	+	+	-	-	B2	404	O75	H5	-
289	F	22	10000000	P	-	-	-	-	-	fimH27	-	-	-	+	-	-	-	-	+	+	+	-	-	B2	404	O75	H5	-
290	F	28	10000000	P	-	-	-	-	-	fimH56	-	-	-	+	-	-	-	-	+	+	-	-	-	D	405	O2	H4	-
291	F	17	10000000	IU	-	-	-	-	-	fimH27	-	-	-	+	-	-	-	-	+	+	+	-	-	B2	404	O75	H5	+
292	F	26	10000000	P	-	-	+	-	-	fimH27	-	-	-	+	-	-	-	-	+	+	-	-	-	D	69	O117	H4	-
293	F	27	1000000	IU	-	-	-	-	-	fimH41	-	-	-	+	-	-	-	-	+	+	-	-	-	B2	131	O16	H5	-
294	F	20	10000000	P	-	-	-	-	-	fimH27	-	-	-	-	-	-	-	-	+	-	-	-	-	D	69	O17	H18	-
295	F	20	10000000	P	-	-	+	-	-	fimH27	-	-	-	-	-	-	-	+	+	+	+	+	-	B2	95	O2	H7	+
296	F	34	1000000	P	-	-	-	-	-	fimH31	-	-	-	-	-	-	-	-	-	+	-	-	-	B1	453	O23	H16	-
297	M	15	100000	IU	-	-	-	-	-	fimH32	-	-	-	-	-	-	-	-	-	+	-	-	-	B1	58	O154	H21	-
298	F	73	1000000	P	-	-	-	+	+	fimH5	+	+	+	-	+	+	-	+	-	+	+	-	-	B2	141	O2	H6	+
299	F	67	1000000	AS	-	-	+	-	-	fimH27	-	-	-	-	-	-	-	+	+	+	+	+	+	B2	95	O2	H7	+
300	F	32	1000000	P	-	-	+	-	-	fimH30	-	-	-	-	-	-	-	+	+	+	-	+	-	B2	95	O1	H7	-
301	F	20	10000000	P	-	-	+	-	-	fimH54	-	-	-	+	-	-	-	-	+	+	-	-	-	B2	144	O16	H6	-
302	F	64	10000000	AS	-	-	-	+	+	fimH5	+	+	+	-	+	+	-	+	-	+	+	-	-	B2	141	O2	H6	+
303	M	67	100000	AS	-	-	+	+	+	fimH10	+	+	+	+	+	+	-	+	+	+	+	-	+	B2	73	O2	H1	-
304	F	69	10000000	IU	+	-	+	-	+	fimH30	+	+	+	+	-	-	-	+	+	+	-	-	-	B2	131	O25	H4	-
306	F	18	1000000	IU	-	-	-	-	-	fimH41	-	-	-	+	-	-	-	-	+	+	-	-	-	B2	131	O16	H5	-
307	F	69	1000000	IU	-	-	-	-	-	fimH145	-	-	-	-	-	-	-	+	-	+	-	+	-	F	457	O11	H25	-
309	F	31	10000000	P	-	-	+	-	-	fimH30	-	-	-	-	-	-	-	+	-	+	-	+	-	B2	95	O1	H7	-
311	F	16	10000000	P	-	-	+	-	-	fimH27	-	-	-	-	-	-	-	+	+	+	-	+	-	B2	95	O25	H4	-
312	F	36	10000000	P	-	-	-	-	-	*	-	-	-	-	-	-	-	-	-	+	-	-	-	D	38	O86	H18	-
314	F	19	10000000	P	-	-	+	-	-	fimH27	-	-	-	-	-	-	-	+	+	+	+	+	-	B2	95	O2	H7	-
315	F	53	10000000	P	-	-	-	-	-	fimH27	-	-	-	+	-	-	-	-	+	+	+	-	-	B2	404	O75	H5	+
316	F	69	10000000	IU	-	-	-	+	+	fimH13	+	+	+	+	-	+	+	+	+	+	+	-	-	B2	73	O2	H1	-
317	F	34	10000000	P	-	-	+	-	-	fimH27	-	-	-	-	-	-	-	+	+	+	-	+	-	B2	95	O25	H4	-
318	M	68	10000000	AS	+	-	+	-	+	fimH106	+	+	+	-	+	+	-	+	+	+	+	-	-	B2	12	O4	H1	+
319	F	20	1000000	P	-	-	-	-	-	fimH41	-	-	-	+	-	-	-	-	+	+	-	-	-	B2	131	O16	H5	-
320	F	24	100000	P	-	-	+	-	+	fimH10	+	+	+	+	-	-	-	-	+	+	+	-	-	B2	73	O6	H1	-
321	M	45	1000000	P	-	-	+	-	-	fimH30	-	-	-	-	-	-	-	+	+	+	-	+	-	B2	95	O2	H4	-
322	F	21	10000000	P	-	-	+	-	+	fimH30	+	+	+	+	-	-	-	-	+	+	-	-	-	B2	131	O25	H4	-
323	F	17	10000000	IU	-	-	+	-	+	fimH10	+	+	+	+	+	+	-	+	+	+	+	-	-	B2	73	O6	H1	+
324	F	33	10000000	IU	-	-	+	-	-	fimH483	-	-	-	+	-	-	-	-	+	+	-	-	-	D	69	O86	H18	-
325	F	19	10000000	IU	-	-	-	-	-	fimH35	-	-	-	-	-	-	-	+	+	-	-	+	-	C	23	O8	H9	-
326	M	47	1000000	IU	-	-	+	-	+	fimH30	+	+	+	+	-	-	-	-	+	+	-	-	-	B2	131	O25	H4	-
327	F	55	10000000	P	+	-	+	-	-	fimH41	-	-	-	+	-	-	-	-	+	+	-	-	-	F	59	O1	H7	-
329	F	22	1000000	AS	-	-	-	-	+	fimH2	+	+	+	-	+	+	+	+	-	+	+	-	-	B2	127	O6	H31	-
330	F	65	10000000	AS	-	-	-	-	-	fimH15	-	-	-	-	-	-	-	+	+	+	+	+	+	B2	95	O18	H7	+
331	M	45	10000000	IU	-	-	-	+	-	fimH207	-	-	-	-	-	-	-	+	+	+	-	+	+	B2	131	O25	H4	-
332	F	26	10000	AS	-	-	+	+	+	fimH10	+	-	+	+	+	+	-	+	+	+	+	-	+	B2	73	O2	H1	-
333	M	50	10000000	IU	-	-	-	-	-	fimH54	-	-	-	-	-	-	-	-	+	+	-	-	-	A	10	O86	H2	-
335	F	21	10000000	IU	-	-	-	+	+	fimH204	+	+	+	-	+	+	-	+	-	+	+	-	-	B2	12	O4	H5	+
336	F	33	10000000	P	-	-	+	-	-	fimH27	-	-	-	+	-	-	-	-	+	+	-	-	-	D	69	O17	H18	-
338	F	31	10000000	P	-	-	+	-	+	fimH27	+	+	+	+	+	+	-	+	+	+	+	-	-	B2	1057	O75	H5	+
* colored ID: patients with 2 E. coli strains
AS: asymptomatic bacteriuria; IU: non-pyelonephritis symptomatic UTI (cystitis); P: pyelonephritis
fimH typing *= Unknown or presomptive new variant
